# Supplementary material for: Fulminant Guillain–Barré Syndrome Post Hemorrhagic Stroke: Two Case Reports
Source: Neurol Int. 2021 May 6;13(2):190–4. doi: 10.3390/neurolint13020019 (PMC8162529; doi:10.3390/neurolint13020019)
Supplement: Supplementary file 1 [file neurolint-13-00019-s001.zip]

Archive with 1 entries (1 files):
- neurolint-1082339-supplementary.pdf
